# Supplementary material for: Modulation of Neutrophil Activity by Soluble Complement Cleavage Products—An In-Depth Analysis
Source: Cells. 2022 Oct 20;11(20):3297. doi: 10.3390/cells11203297 (PMC9600402; doi:10.3390/cells11203297)
Supplement: Supplementary file 1 [file cells-11-03297-s001.zip]

Archive with 1 entries (1 files):
- cells-1943928-supplementary.pdf
